# Supplementary material for: Impact of the COVID-19 pandemic on breast cancer diagnosis and treatment trends in Japan
Source: Breast Cancer. 2025 May 12;32(5):947–59. doi: 10.1007/s12282-025-01718-2 (PMC12394362; doi:10.1007/s12282-025-01718-2)
Supplement: Supplementary file 2 — Supplementary file2 (XLSX 30 KB) [file 12282_2025_1718_MOESM2_ESM.xlsx]

## Sheet: Supplementary Table 1 
Supplementary Table 1. Monthly trends of breast cancer cases by patients and tumor characteristics.
	2018-01-01	2018-02-01	2018-03-01	2018-04-01	2018-05-01	2018-06-01	2018-07-01	2018-08-01	2018-09-01	2018-10-01	2018-11-01	2018-12-01	2019-01-01	2019-02-01	2019-03-01	2019-04-01	2019-05-01	2019-06-01	2019-07-01	2019-08-01	2019-09-01	2019-10-01	2019-11-01	2019-12-01	Total (n)	Total (%)
Total (n)	6756	6452	6912	6747	6296	7203	7314	7617	6530	7728	7802	7161	7347	7051	7099	7453	6846	7418	7400	7631	7556	8492	8029	7947	174787	100
Age (y)
20-40	449	447	449	400	385	426	426	465	381	456	456	413	407	454	422	448	369	408	426	442	371	464	424	435	10223	5.84883
41-50	1620	1565	1776	1688	1485	1586	1617	1761	1398	1691	1723	1644	1655	1738	1760	1870	1623	1634	1748	1875	1675	1799	1694	1807	40432	23.1322
51-60	1339	1362	1399	1350	1228	1382	1371	1402	1193	1532	1490	1497	1504	1488	1477	1502	1363	1456	1348	1444	1457	1627	1539	1637	34387	19.6737
61-70	1709	1627	1674	1620	1490	1739	1717	1808	1597	1879	1901	1720	1818	1611	1622	1712	1539	1712	1685	1680	1719	1850	1806	1814	41049	23.4852
71-	1639	1451	1614	1689	1708	2070	2183	2181	1961	2170	2232	1887	1963	1760	1818	1921	1952	2208	2193	2190	2334	2752	2566	2254	48696	27.8602
Cormobidity*
None	4525	4361	4708	4458	4118	4688	4654	4893	4095	5043	5013	4729	4782	4693	4753	4966	4421	4759	4694	4996	4778	5346	4988	5102	113563	64.9722
1-2	2095	1975	2070	2151	2052	2375	2509	2563	2291	2542	2613	2298	2413	2236	2210	2344	2262	2508	2539	2492	2612	2963	2837	2697	57647	32.9813
3-4	133	116	129	137	123	136	146	155	139	139	173	133	142	115	132	136	157	143	163	137	162	177	193	144	3460	1.97955
5 or more	3	0	5	1	3	4	5	6	5	4	3	1	10	7	4	7	6	8	4	6	4	6	11	4	117	0.0669386
Method of detection
Self detection	3101	3022	3305	3384	3342	4060	4168	4105	3385	4124	4094	3544	3437	3281	3362	3721	3642	4080	4048	4088	4124	4614	4268	4017	90316	51.672
Screening (with symptom)	431	440	447	410	383	382	378	464	429	462	474	451	480	481	477	399	369	383	434	443	412	487	449	476	10441	5.97356
Screening (without symptom)	2279	2177	2246	2033	1679	1699	1726	1992	1779	2151	2217	2227	2382	2337	2227	2282	1850	1853	1801	2060	2039	2290	2259	2431	50016	28.6154
Others	889	771	864	884	847	1015	996	1010	889	945	967	890	1000	902	984	995	930	1057	1064	998	947	1061	1007	986	22898	13.1005
unknown	56	42	50	36	45	47	46	46	48	46	50	49	48	50	49	56	55	45	53	42	34	40	46	37	1116	0.638491
Clinical T status
Tis	1009	987	1023	947	848	982	959	1080	891	1017	1019	1009	1141	1059	1063	1064	971	1054	988	1127	977	1144	1044	1125	24528	14.0331
T0	30	38	31	31	16	25	41	44	28	35	27	46	34	33	34	26	37	24	33	35	33	33	39	29	782	0.447402
T1	3260	3115	3238	3240	2878	3244	3381	3514	3013	3643	3750	3425	3421	3420	3343	3487	3123	3380	3446	3461	3557	3955	3840	3753	81887	46.8496
T2	1873	1774	1955	1946	1939	2252	2246	2297	2031	2331	2332	2065	2114	1980	2072	2209	2081	2284	2225	2333	2285	2668	2400	2357	52049	29.7785
T3	199	194	219	209	211	226	241	240	197	256	201	207	207	190	185	244	217	219	234	214	242	243	239	228	5262	3.01052
T4	290	273	346	266	310	354	329	331	285	345	366	289	329	281	312	325	310	355	350	357	352	353	359	339	7806	4.46601
unknown	95	71	100	108	94	120	117	111	85	101	107	120	101	88	90	98	107	102	124	104	110	96	108	116	2473	1.41486
Clinical N status
N0	5519	5328	5632	5543	5011	5863	5986	6281	5419	6284	6447	5913	6006	5793	5838	6116	5551	6038	6012	6298	6134	6989	6627	6492	143120	81.8825
N1	881	794	888	868	951	958	939	952	810	1040	962	865	977	887	891	956	924	982	976	935	1017	1095	1013	1018	22579	12.918
N2	129	119	154	135	125	144	149	151	111	168	151	144	140	142	142	166	141	153	165	152	152	155	166	182	3536	2.02303
N3	138	135	131	112	110	132	135	122	88	134	133	123	131	133	124	117	126	145	128	136	143	145	123	146	3090	1.76787
unknown	89	76	107	89	99	106	105	111	102	102	109	116	93	96	104	98	104	100	119	110	110	108	100	109	2462	1.40857
Clinical Stage
Stage 0	1003	981	1014	946	845	980	956	1074	889	1012	1008	1004	1132	1054	1053	1059	966	1045	981	1123	968	1140	1037	1120	24390	13.9541
Stage I	2998	2895	3011	2982	2645	3014	3129	3239	2806	3393	3500	3180	3175	3155	3104	3251	2878	3107	3178	3228	3299	3685	3548	3490	75890	43.4186
Stage II	2026	1906	2096	2122	2104	2395	2426	2516	2184	2492	2490	2221	2286	2147	2203	2363	2242	2450	2385	2439	2457	2824	2614	2486	55874	31.9669
Stage III	470	445	531	433	473	527	533	503	416	582	522	469	504	456	484	541	499	560	553	575	567	584	556	582	12365	7.07432
Stage IV	108	96	95	102	90	126	88	105	87	89	108	100	96	94	96	91	95	92	111	97	97	98	106	90	2357	1.3485
unknown	151	129	165	162	139	161	182	180	148	160	174	187	154	145	159	148	166	164	192	169	168	161	168	179	3911	2.23758
Breast cancer subtype
ER+ and/or PgR+, HER2-	4088	3942	4277	4142	3786	4354	4454	4621	3941	4692	4765	4370	4405	4290	4299	4594	4138	4530	4523	4705	4719	5269	5029	4908	106841	61.1264
ER+ and/or PgR+, HER2+	657	632	617	609	609	647	679	733	615	736	713	644	739	657	646	718	639	674	710	698	638	722	680	698	16110	9.21693
ER- and PgR-, HER2+	397	360	403	395	384	440	414	430	407	450	448	401	417	383	398	385	376	425	387	411	440	436	410	424	9821	5.61884
ER- and PgR-, HER2-	585	529	592	573	550	661	677	684	595	670	673	605	599	599	593	630	605	647	632	658	665	809	663	667	15161	8.67399
unknown	1029	989	1023	1028	967	1101	1090	1149	972	1180	1203	1141	1187	1122	1163	1126	1088	1142	1148	1159	1094	1256	1247	1250	26854	15.3638
Neoadjuvant endocrine therapy
Yes	298	297	262	261	272	303	277	270	238	315	266	259	303	267	279	308	301	313	345	329	287	327	356	296	7029	4.02147
No	6445	6142	6637	6466	6003	6883	7017	7324	6275	7393	7523	6880	7014	6765	6802	7118	6532	7091	7042	7287	7251	8149	7664	7638	167341	95.74
unknown	13	13	13	20	21	17	20	23	17	20	13	22	30	19	18	27	13	14	13	14	18	16	9	13	416	0.238004
Neoadjuvant chemotherapy
Yes	816	790	853	707	767	758	767	787	688	886	883	822	856	835	829	838	884	911	871	896	932	1016	890	951	20233	11.5758
No	5927	5649	6046	6020	5508	6428	6527	6807	5825	6822	6906	6317	6461	6197	6252	6588	5949	6493	6516	6721	6606	7460	7130	6983	154138	88.1862
unknown	13	13	13	20	21	17	20	23	17	20	13	22	30	19	18	27	13	14	13	14	18	16	9	13	416	0.238004
Breast surgery
No	35	30	35	18	27	39	28	31	27	37	27	27	24	24	25	14	18	18	16	6	11	18	11	13	559	0.319818
Breast conserving surgery	3157	3068	3249	3138	2720	3040	3074	3301	2811	3456	3362	3207	3297	3317	3257	3341	3106	3189	3158	3383	3388	3908	3646	3619	78192	44.7356
Mastectomy	3415	3213	3463	3424	3371	3919	4018	4078	3536	4062	4226	3755	3822	3562	3632	3927	3564	4028	4016	4024	3958	4361	4168	4129	91671	52.4473
Others	24	24	27	26	33	25	36	40	20	35	35	21	32	31	29	23	19	25	30	29	29	23	17	15	648	0.370737
unknown	126	117	138	141	145	180	158	167	136	138	152	151	172	117	156	148	139	158	180	189	170	182	187	171	3718	2.12716
Axillary surgery
No	555	510	545	556	533	588	592	619	549	607	615	534	546	535	554	540	562	580	525	525	545	629	605	592	13541	7.74714
SN	4316	4234	4479	4351	3858	4566	4612	4920	4200	4980	5040	4712	4763	4660	4621	4892	4392	4817	4758	5034	4862	5598	5258	5225	113148	64.7348
SN to Ax	516	464	540	560	516	544	601	597	483	618	631	553	602	550	563	589	495	592	584	607	597	664	615	602	13683	7.82839
Ax	1113	998	1086	1011	1115	1194	1189	1152	1029	1230	1207	1101	1140	1067	1066	1135	1117	1146	1199	1157	1242	1277	1232	1237	27440	15.6991
Others	103	106	93	111	113	107	129	136	117	112	125	88	102	87	97	108	119	90	128	106	120	126	120	105	2648	1.51499
unknown	153	140	169	158	161	204	191	193	152	181	184	173	194	152	198	189	161	193	206	202	190	198	199	186	4327	2.47558
Breast reconstruction
Yes	NA	NA	NA	NA	NA	NA	NA	NA	NA	NA	NA	NA	565	551	547	597	463	575	495	229	198	235	277	366	5098	2.91669
No	NA	NA	NA	NA	NA	NA	NA	NA	NA	NA	NA	NA	6771	6488	6538	6837	6366	6834	6895	7400	7354	8247	7743	7572	85045	48.6564
unknown	6756	6452	6912	6747	6296	7203	7314	7617	6530	7728	7802	7161	11	12	14	19	17	9	10	2	4	10	9	9	84644	48.4269
Adjuvant chemotherapy
Yes	1453	1405	1481	1513	1355	1564	1615	1652	1360	1659	1713	1538	1518	1471	1452	1620	1418	1500	1616	1585	1568	1708	1575	1600	36939	21.1337
No	5016	4783	5113	4954	4644	5276	5368	5614	4892	5709	5746	5276	5498	5245	5304	5526	5157	5561	5402	5673	5664	6389	6077	5941	129828	74.2778
unknown	287	264	318	280	297	363	331	351	278	360	343	347	331	335	343	307	271	357	382	373	324	395	377	406	8020	4.58844
Adjuvant radiotherapy
Yes	2968	2806	3022	2867	2584	2828	2793	2989	2475	3091	2866	2767	3101	3077	2984	3189	2883	2898	2894	3120	3083	3410	3041	3091	70827	40.5219
No	3463	3355	3543	3567	3386	3963	4146	4213	3713	4169	4453	3903	3873	3602	3727	3907	3636	4124	4069	4073	4079	4553	4476	4300	94293	53.9474
unknown	325	291	347	313	326	412	375	415	342	468	483	491	373	372	388	357	327	396	437	438	394	529	512	556	9667	5.53073
*Comorbidity includes cardiovascular diseases (such as myocardial infarction, chronic heart failure, peripheral vascular disease), cerebrovascular accident, chronic obstractive pulmonary disease, connective tissue disease, liver disease, diabetes mellitus, renal disease, hypertention, and other malignancies. ER estrogen receptor, PgR progesterone receptor, HER2 human epidermal growth factor recep…

## Sheet: Supplementary Table 2
Supplementary Table 2. Neoadjuvant chemotherapy for Stage I-III BC and neo endocrine therapy for HR+/HER2- Stage 0-III BC.
	2018-01-01	2018-02-01	2018-03-01	2018-04-01	2018-05-01	2018-06-01	2018-07-01	2018-08-01	2018-09-01	2018-10-01	2018-11-01	2018-12-01	2019-01-01	2019-02-01	2019-03-01	2019-04-01	2019-05-01	2019-06-01	2019-07-01	2019-08-01	2019-09-01	2019-10-01	2019-11-01	2019-12-01	2020-01-11	2020-02-11	2020-03-13	2020-04-13	2020-05-14	2020-06-14	2020-07-15	2020-08-15	2020-09-15	2020-10-16	2020-11-16	2020-12-17
Neoadjuvant chemotherapy (NAC)
Stage I (n)	2998	2895	3011	2982	2645	3014	3129	3239	2806	3393	3500	3180	3175	3155	3104	3251	2878	3107	3178	3228	3299	3685	3548	3490	3542	3197	3404	3355	2698	2741	2765	2694	2977	3245	3103	3371
NAC performed (n)	90	85	82	69	65	66	91	99	77	92	93	91	78	82	86	85	89	90	108	97	97	118	90	100	128	95	107	93	105	96	124	118	89	99	66	90
NAC performed (%)	3.002	2.9361	2.72335	2.31388	2.45747	2.18978	2.90828	3.0565	2.74412	2.71146	2.65714	2.86164	2.45669	2.59905	2.77062	2.61458	3.09243	2.89668	3.39836	3.00496	2.94028	3.20217	2.53664	2.86533	3.61378	2.97154	3.14336	2.77198	3.89177	3.50237	4.48463	4.3801	2.98959	3.05085	2.12697	2.66983
Stage II (n)	2026	1906	2096	2122	2104	2395	2426	2516	2184	2492	2490	2221	2286	2147	2203	2363	2242	2450	2385	2439	2457	2824	2614	2486	2333	2235	2352	2358	2090	2264	2532	2290	2305	2518	2253	2294
NAC performed (n)	365	409	421	361	396	396	358	405	352	466	452	417	443	449	430	430	466	470	429	461	452	537	460	484	458	456	491	518	458	450	523	460	443	472	378	409
NAC performed (%)	18.0158	21.4586	20.0859	17.0123	18.8213	16.5344	14.7568	16.097	16.1172	18.6998	18.1526	18.7753	19.3788	20.9129	19.5188	18.1972	20.785	19.1837	17.9874	18.9012	18.3964	19.0156	17.5976	19.469	19.6314	20.4027	20.8759	21.9678	21.9139	19.8763	20.6556	20.0873	19.2191	18.745	16.7776	17.8291
Stage III (n)	470	445	531	433	473	527	533	503	416	582	522	469	504	456	484	541	499	560	553	575	567	584	556	582	545	487	536	523	449	581	611	534	546	565	471	516
NAC performed (n)	269	240	273	208	245	217	259	218	194	269	259	246	275	247	248	258	260	282	252	272	315	286	271	297	323	271	286	272	270	295	307	281	291	303	231	274
NAC performed (%)	57.234	53.9326	51.4124	48.037	51.797	41.1765	48.5929	43.34	46.6346	46.2199	49.6169	52.452	54.5635	54.1667	51.2397	47.6895	52.1042	50.3571	45.5696	47.3043	55.5556	48.9726	48.741	51.0309	59.2661	55.6468	53.3582	52.0076	60.1336	50.7745	50.2455	52.6217	53.2967	53.6283	49.0446	53.1008
Neoadjuvant endocrine therapy (ET) (HR+/HER2-)
Stage 0 (n)	401	404	410	394	337	392	393	449	354	397	398	381	415	413	397	403	411	423	414	462	413	455	392	421	501	402	457	463	338	370	359	352	394	418	421	430
Neo ET performed (n)	7	6	6	7	1	1	6	4	4	4	9	3	4	8	4	4	12	2	8	8	4	7	12	11	8	4	4	4	8	7	8	0	12	10	5	3
Neo ET performed (%)	1.75	1.49	1.46	1.78	0.3	0.26	1.53	0.89	1.13	1.01	2.26	0.79	0.96	1.94	1.01	0.99	2.92	0.47	1.93	1.73	0.97	1.54	3.06	2.61	1.6	1	0.88	0.86	2.37	1.89	2.23	0	3.05	2.39	1.19	0.7
Stage I (n)	2149	2126	2213	2176	1909	2178	2223	2323	2010	2437	2530	2327	2303	2285	2274	2386	2070	2303	2277	2371	2379	2685	2622	2596	2615	2335	2493	2438	1921	1950	1981	1910	2209	2342	2261	2523
Neo ET performed (n)	84	74	75	81	85	84	77	61	55	96	74	80	71	78	80	83	80	89	78	94	74	93	110	83	113	87	113	93	100	119	98	99	74	86	79	75
Neo ET performed (%)	3.91	3.48	3.39	3.72	4.45	3.86	3.46	2.63	2.74	3.94	2.92	3.44	3.08	3.41	3.52	3.48	3.86	3.86	3.43	3.96	3.11	3.46	4.2	3.2	4.32	3.73	4.53	3.81	5.21	6.1	4.95	5.18	3.35	3.67	3.49	2.97
Stage II (n)	1190	1102	1259	1238	1199	1368	1443	1476	1278	1460	1461	1301	1316	1258	1281	1400	1304	1412	1441	1472	1514	1718	1594	1494	1432	1389	1392	1386	1232	1333	1470	1367	1377	1521	1448	1442
Neo ET performed (n)	80	92	64	73	91	86	82	84	69	81	67	65	82	74	75	76	88	84	97	84	80	97	85	84	93	96	79	95	84	101	106	85	84	81	88	66
Neo ET performed (%)	6.72	8.35	5.08	5.9	7.59	6.29	5.68	5.69	5.4	5.55	4.59	5	6.23	5.88	5.85	5.43	6.75	5.95	6.73	5.71	5.28	5.65	5.33	5.62	6.49	6.91	5.68	6.85	6.82	7.58	7.21	6.22	6.1	5.33	6.08	4.58
Stage III (n)	228	207	277	225	234	293	288	249	206	308	260	246	260	221	243	310	249	292	270	295	293	295	304	291	284	250	298	239	217	303	324	281	270	276	237	264
Neo ET performed (n)	30	32	39	24	23	39	37	23	27	40	25	30	36	15	31	47	21	29	50	46	33	35	45	27	41	29	37	38	19	43	42	39	32	45	36	32
Neo ET performed (%)	13.16	15.46	14.08	10.67	9.83	13.31	12.85	9.24	13.11	12.99	9.62	12.2	13.85	6.79	12.76	15.16	8.43	9.93	18.52	15.59	11.26	11.86	14.8	9.28	14.44	11.6	12.42	15.9	8.76	14.19	12.96	13.88	11.85	16.3	15.19	12.12
ER estrogen receptor, HER2 human epidermal growth factor receptor 2, 3.5% or more of neoadjuvant chemotherapy for Stage I is marked in bold, 5% or more of neoadjuvant endocrine therapy for Stage I is marked in bold.
